# Supplementary material for: Bioengineered Kidney Tubules Efficiently Clear Uremic Toxins in Experimental Dialysis Conditions
Source: Int J Mol Sci. 2023 Aug 4;24(15):12435. doi: 10.3390/ijms241512435 (PMC10419568; doi:10.3390/ijms241512435)
Supplement: Supplementary file 1 [file ijms-24-12435-s001.zip]

Archive with 1 entries (1 files):
- ijms-2521434-supplementary.pdf
